# Supplementary material for: Anti-Inflammatory Properties of Fructo-Oligosaccharides in a Calf Lung Infection Model and in Mannheimia haemolytica-Infected Airway Epithelial Cells
Source: Nutrients. 2021 Oct 6;13(10):3514. doi: 10.3390/nu13103514 (PMC8537102; doi:10.3390/nu13103514)
Supplement: Supplementary file 1 [file nutrients-13-03514-s001.zip]

Archive with 1 entries (1 files):
- nutrients-1361062-supplementary.pdf
